# Supplementary material for: Characterization of Microbial Diversity of Two Tomato Cultivars through Targeted Next-Generation Sequencing 16S rRNA and ITS Techniques
Source: Microorganisms. 2023 Sep 18;11(9):2337. doi: 10.3390/microorganisms11092337 (PMC10534366; doi:10.3390/microorganisms11092337)
Supplement: Supplementary file 1 [file microorganisms-11-02337-s001.zip]

Archive with 2 entries (2 files):
- Figures.pptx
- Supplementary Tables_Relative abundance Bacteria and Fungi_FINAL.xlsx
