# Supplementary material for: Characterization of Microbial Diversity of Two Tomato Cultivars through Targeted Next-Generation Sequencing 16S rRNA and ITS Techniques
Source: Microorganisms. 2023 Sep 18;11(9):2337. doi: 10.3390/microorganisms11092337 (PMC10534366; doi:10.3390/microorganisms11092337)
Supplement: Supplementary file 1 [file microorganisms-11-02337-s001.zip › Supplementary Tables_Relative abundance Bacteria and Fungi_FINAL.xlsx]

## Sheet: Supplementary Table S1
	OTU	Phylum	JamTomato1	JamTomato2	JamTomato3	RoundTomato1	RoundTomato2	RoundTomato3
1	ASV1	Proteobacteria	0.931663939022855	0.310669113635236	0.813965475360562	0.940322539093696	0.998797138414654	0.999356215737059
2	ASV15	Bacteroidota	0.00320286966658437	0.000117057685630673	0.0799288257633358	0.00454053636293377	7.77921801355723e-06	0.000157479535088718
3	ASV184	Actinobacteriota	8.33825181193482e-05	4.76166856802738e-05	0.00108815217541566	0.00424427441584873	0.000197397657094015	0.000243647582590093
4	ASV4	Firmicutes	0.0650498087924413	0.689166211993453	0.105017546700687	0.0501841976453616	0.000997684710238715	0.000242657145262491
5	ASV403	Cyanobacteria	0	0	0	0.00029626194708504	0	0
6	ASV438	Gemmatimonadota	0	0	0	0.000186773836205786	0	0
7	ASV463	Acidobacteriota	0	0	0	0.000122369065100343	0	0
8	ASV497	Deinococcota	0	0	0	0.00010304763376871	0	0

## Sheet: Supplementary Table S2
	OTU	Class	JamTomato1	JamTomato2	JamTomato3	RoundTomato1	RoundTomato2	RoundTomato3
1	ASV1	Gammaproteobacteria	0.930493313866513	0.25394375279004	0.77200743340252	0.936380967102043	0.998753380313327	0.99902540966964
2	ASV13	Clostridia	0.046529080061932	0.00012697782848073	0.0333574925498111	0.0198366695004766	0	1.5846997241632e-05
3	ASV15	Bacteroidia	0.00320286966658437	0.000117057685630673	0.0799288257633358	0.00454053636293377	7.77921801355723e-06	0.000157479535088718
4	ASV17	Alphaproteobacteria	0.00117062515634222	0.0567253608451962	0.041958041958042	0.00394157199165314	4.37581013262594e-05	0.000330806067419069
5	ASV184	Actinobacteria	8.33825181193482e-05	4.76166856802738e-05	0.00108815217541566	0.00424427441584873	0.000197397657094015	0.000243647582590093
6	ASV201	Negativicutes	0.000328625218470372	0	0	0.000637607233943891	0	0
7	ASV4	Bacilli	0.018192103512039	0.689039234164972	0.071660054150876	0.0297099209109411	0.000997684710238715	0.000226810148020859
8	ASV403	Cyanobacteriia	0	0	0	0.00029626194708504	0	0
9	ASV438	Gemmatimonadetes	0	0	0	0.000186773836205786	0	0
10	ASV463	Blastocatellia	0	0	0	0.000122369065100343	0	0
11	ASV497	Deinococci	0	0	0	0.00010304763376871	0	0

## Sheet: Supplementary Table S3
	OTU	Order	JamTomato1	JamTomato2	JamTomato3	RoundTomato1	RoundTomato2	RoundTomato3
1	ASV1	Enterobacterales	0.730215045149181	0.253354496304747	0.49518428479174	0.714068578200273	0.998398453491459	0.99730303915694
2	ASV104	Sphingobacteriales	7.84776641123277e-05	0	0.00346589304510796	0.000560321508617358	0	2.97131198280601e-06
3	ASV109	Xanthomonadales	0.000745537809067113	0.000355141114032042	0.0017181350138142	0.000972512043692197	1.26412292720305e-05	0.000959733770446341
4	ASV127	Rhizobiales	0.00114283098363577	0	0.000438420658697417	0.00270500038642863	4.37581013262594e-05	0.000267418078452541
5	ASV13	Lachnospirales	0.0398977174444403	0.000115073657060662	0.0300219407816132	0.0163523713836721	0	4.95218663801001e-06
6	ASV140	Staphylococcales	2.45242700351024e-05	2.97604285501711e-05	0.000134291012573983	0.00509441739444058	0.000119605476958442	4.35792424144881e-05
7	ASV15	Flavobacteriales	0.00199791053219301	0.000105153514210605	0.0481077803867976	0.00247314321044903	7.77921801355723e-06	0.000149556036467902
8	ASV17	Acetobacterales	1.14446593497145e-05	0.0567154407023461	0.0414524757930576	0.000798619161707499	0	4.65505543972941e-05
9	ASV184	Corynebacteriales	8.33825181193482e-05	1.58722285600913e-05	0.000707002683845384	0.00175180977406806	9.72402251694654e-05	0.000126775977933056
10	ASV20	Bacteroidales	0.00112648147027904	1.19041714200684e-05	0.0283551523314302	0.000901666795476209	0	4.95218663801001e-06
11	ASV201	Veillonellales-Selenomonadales	0.000328625218470372	0	0	0.000637607233943891	0	0
12	ASV247	Micrococcales	0	3.17444571201825e-05	0.000310054249619344	0.00191282170183167	0.000100157431924549	0.000106967231381016
13	ASV25	Burkholderiales	0.0168089346820592	1.38881999900799e-05	0.0212614270789927	0.0424620655898189	0	4.55601170696921e-05
14	ASV254	Erysipelotrichales	0	0	0.000272531760811908	0	0	0
15	ASV27	Bacillales	0.0130371019506604	9.92014285005704e-06	0	0.0165584666512095	0	0
16	ASV318	Cytophagales	0	0	0	0.000605404848391169	0	0
17	ASV32	Oscillospirales	0.00661174320146361	0	0.0032763057332388	0.00348429811680449	0	0
18	ASV37	Cardiobacteriales	0.0120724806626131	0	0	0.0114254063941057	0	0
19	ASV373	Rickettsiales	9.80970801404096e-06	9.92014285005704e-06	2.36984139836441e-05	2.57619084421774e-05	0	1.6837434569234e-05
20	ASV384	Streptosporangiales	0	0	0	0.000264059561532318	0	0
21	ASV4	Lactobacillales	0.00513047729134342	0.688999553593572	0.0711999099460269	0.00788314398330628	0.000878079233280273	0.000177288281640758
22	ASV403	Cyanobacteriales	0	0	0	0.00029626194708504	0	0
23	ASV413	Actinomycetales	0	0	6.31957706230511e-05	0	0	0
24	ASV415	Salinisphaerales	0	0	0	0.000206095267537419	0	0
25	ASV433	Paenibacillales	0	0	5.33214314631993e-05	0.000173892881984697	0	5.94262396561202e-06
26	ASV435	Sphingomonadales	3.26990267134699e-06	0	0	0.000257619084421774	0	0
27	ASV438	Gemmatimonadales	0	0	0	0.000186773836205786	0	0
28	ASV440	Monoglobales	0	0	4.93716957992586e-05	0	0	0
29	ASV445	Ferrovibrionales	0	0	0	0.000154571450653064	0	0
30	ASV450	Peptostreptococcales-Tissierellales	0	1.19041714200684e-05	9.87433915985173e-06	0	0	1.0894810603622e-05
31	ASV451	Rhodobacterales	3.26990267134699e-06	0	4.34470923033476e-05	0	0	0
32	ASV463	Pyrinomonadales	0	0	0	0.000122369065100343	0	0
33	ASV475	Bifidobacteriales	0	0	0	0.00010304763376871	0	0
34	ASV486	Frankiales	0	0	0	0.000154571450653064	0	0
35	ASV495	Clostridiales	1.96194160280819e-05	0	0	0	0	0
36	ASV497	Thermales	0	0	0	7.72857253265322e-05	0	0
37	ASV520	Streptomycetales	0	0	7.89947132788138e-06	0	0	9.90437327602003e-06
38	ASV525	Propionibacteriales	0	0	0	5.79642939948991e-05	0	0
39	ASV583	Deinococcales	0	0	0	2.57619084421774e-05	0	0
40	ASV8	Pseudomonadales	0.170651315563592	0.000220227171271266	0.253843586517972	0.167246309606616	0.000342285592596518	0.00071707662518385

## Sheet: Supplementary Table S4
	OTU	Family	JamTomato1	JamTomato2	JamTomato3	RoundTomato1	RoundTomato2	RoundTomato3
1	ASV1	Erwiniaceae	0.0106337234872204	0.00377163831159169	0.0851997480068646	0.0221552412602726	0.984611734366932	0.979512803878553
2	ASV10	Moraxellaceae	0.151540369400905	0	0.0162966093494193	0.135887626555375	4.57029058296487e-05	0.000188183092244381
3	ASV102	Vagococcaceae	0.00233307555600608	0	0.00170431093899041	0.00282092897441842	0	0
4	ASV104	Sphingobacteriaceae	7.84776641123277e-05	0	0.00346589304510796	0.000560321508617358	0	2.97131198280601e-06
5	ASV109	Xanthomonadaceae	0.000745537809067113	2.38083428401369e-05	0.0017181350138142	0.000972512043692197	1.26412292720305e-05	0.000959733770446341
6	ASV110	Enterococcaceae	0.000550978600121967	9.12653142205248e-05	0.00287935729901276	0.000637607233943891	4.57029058296487e-05	1.1885247931224e-05
7	ASV122	Bacillaceae	0.00041200773658972	9.92014285005704e-06	0	0.00980884663935904	0	0
8	ASV127	Rhizobiaceae	0.00114283098363577	0	0.000438420658697417	0.0023958574851225	4.37581013262594e-05	0.000267418078452541
9	ASV13	Lachnospiraceae	0.0398977174444403	0.000115073657060662	0.0300219407816132	0.0163523713836721	0	4.95218663801001e-06
10	ASV134	Weeksellaceae	0.00147636105611316	0.000105153514210605	8.49193167747249e-05	0.00164876214029935	7.77921801355723e-06	2.27800585348461e-05
11	ASV140	Staphylococcaceae	2.45242700351024e-05	2.97604285501711e-05	0.000134291012573983	0.00509441739444058	0.000119605476958442	4.35792424144881e-05
12	ASV15	Flavobacteriaceae	0.000521549476079844	0	0.0480228610700229	0.00069557152793879	0	0.000126775977933056
13	ASV169	Alteromonadaceae	0	0	0.000732675965660998	0.00174536929695752	0	0
14	ASV17	Acetobacteraceae	1.14446593497145e-05	0.0567154407023461	0.0414524757930576	0.000798619161707499	0	4.65505543972941e-05
15	ASV184	Corynebacteriaceae	8.33825181193482e-05	1.58722285600913e-05	0.000697128344685532	0.00175180977406806	9.72402251694654e-05	0.000124795103277852
16	ASV2	Enterobacteriaceae	0.717292389792018	0.0141699320470215	0.345566322973835	0.686323002808048	0.0137867191245268	0.0156895177065433
17	ASV20	Dysgonomonadaceae	0.00112648147027904	1.19041714200684e-05	0.0283512025957663	0.000901666795476209	0	4.95218663801001e-06
18	ASV201	Sporomusaceae	0.000328625218470372	0	0	0.000386428626632661	0	0
19	ASV231	Rhodanobacteraceae	0	0.000331332771191905	0	0	0	0
20	ASV247	Micrococcaceae	0	0	0	0.00129453589921941	0.000100157431924549	7.52732368977522e-05
21	ASV25	Comamonadaceae	0.0132283912569342	0	0.00455996982401953	0.015830692737718	0	2.37704958624481e-05
22	ASV254	Erysipelotrichaceae	0	0	0.000272531760811908	0	0	0
23	ASV26	Alcaligenaceae	0.00354784439841148	0	0.0167014572549732	0.0242677177525311	0	0
24	ASV27	Planococcaceae	0.0126250942140707	0	0	0.00674962001185048	0	0
25	ASV274	Burkholderiaceae	3.26990267134699e-05	1.38881999900799e-05	0	0.00110132158590308	0	2.17896212072441e-05
26	ASV286	Rhodocyclaceae	0	0	0	0.000631166756833346	0	0
27	ASV294	Cellvibrionaceae	0	0	0	0.00059252389417008	0	0
28	ASV299	Microbacteriaceae	0	3.17444571201825e-05	0.000290305571299641	0.000231857175979597	0	2.97131198280601e-06
29	ASV310	Pasteurellaceae	0	3.96805714002282e-06	0	0.000528119123064637	0	0
30	ASV318	Spirosomaceae	0	0	0	0.000483035783290826	0	0
31	ASV32	Ruminococcaceae	0.00661174320146361	0	0.00310449223185738	0.00348429811680449	0	0
32	ASV341	Dermabacteraceae	0	0	1.97486783197035e-05	0.000386428626632661	0	1.7827871896836e-05
33	ASV35	Streptococcaceae	0.00207148334229832	0.000440454342542533	0.00772765782649996	0.002106036015148	3.79236878160915e-05	2.07991838796421e-05
34	ASV358	Oscillospiraceae	0	0	0.000146140219565806	0	0	0
35	ASV369	Neisseriaceae	0	0	0	0.000450833397738104	0	0
36	ASV37	Wohlfahrtiimonadaceae	0.0120724806626131	0	0	0.0114254063941057	0	0
37	ASV373	Anaplasmataceae	9.80970801404096e-06	9.92014285005704e-06	2.36984139836441e-05	2.57619084421774e-05	0	1.6837434569234e-05
38	ASV384	Nocardiopsaceae	0	0	0	0.000264059561532318	0	0
39	ASV39	Yersiniaceae	0.000521549476079844	0.00441446356827538	0.00469228596876154	0.000759976299044233	0	0
40	ASV392	Veillonellaceae	0	0	0	0.00025117860731123	0	0
41	ASV4	Lactobacillaceae	0.000174939792917064	0.688467833936809	0.0588885838815237	0.00231857175979597	0.000794452639634532	0.000135689913881474
42	ASV403	Nostocaceae	0	0	0	0.000231857175979597	0	0
43	ASV413	Actinomycetaceae	0	0	6.31957706230511e-05	0	0	0
44	ASV415	Solimonadaceae	0	0	0	0.000206095267537419	0	0
45	ASV430	Oxalobacteraceae	0	0	0	0.000180333359095242	0	0
46	ASV433	Paenibacillaceae	0	0	5.33214314631993e-05	0.000173892881984697	0	5.94262396561202e-06
47	ASV435	Sphingomonadaceae	3.26990267134699e-06	0	0	0.000257619084421774	0	0
48	ASV438	Gemmatimonadaceae	0	0	0	0.000186773836205786	0	0
49	ASV440	Monoglobaceae	0	0	4.93716957992586e-05	0	0	0
50	ASV445	Ferrovibrionaceae	0	0	0	0.000154571450653064	0	0
51	ASV447	Xanthobacteraceae	0	0	0	0.00014813097354252	0	0
52	ASV450	Peptostreptococcaceae	0	1.19041714200684e-05	9.87433915985173e-06	0	0	1.0894810603622e-05
53	ASV451	Rhodobacteraceae	3.26990267134699e-06	0	4.34470923033476e-05	0	0	0
54	ASV458	NS9 marine group	0	0	0	0.000128809542210887	0	0
55	ASV462	Hymenobacteraceae	0	0	0	0.000122369065100343	0	0
56	ASV463	Pyrinomonadaceae	0	0	0	0.000122369065100343	0	0
57	ASV475	Bifidobacteriaceae	0	0	0	0.00010304763376871	0	0
58	ASV479	Halomonadaceae	0	0	0	9.66071566581652e-05	0	0
59	ASV480	Beijerinckiaceae	0	0	0	0.000161011927763609	0	0
60	ASV486	Geodermatophilaceae	0	0	0	0.000154571450653064	0	0
61	ASV495	Clostridiaceae	1.96194160280819e-05	0	0	0	0	0
62	ASV497	Thermaceae	0	0	0	7.72857253265322e-05	0	0
63	ASV507	Brevibacteriaceae	0	0	0	0	0	1.0894810603622e-05
64	ASV512	Hydrogenoanaerobacterium	0	0	1.97486783197035e-05	0	0	0
65	ASV516	Chroococcidiopsaceae	0	0	0	6.44047711054435e-05	0	0
66	ASV520	Streptomycetaceae	0	0	7.89947132788138e-06	0	0	9.90437327602003e-06
67	ASV525	Nocardioidaceae	0	0	0	5.79642939948991e-05	0	0
68	ASV529	Aerococcaceae	0	0	0	0	0	8.91393594841802e-06
69	ASV570	Nocardiaceae	0	0	9.87433915985173e-06	0	0	0
70	ASV583	Deinococcaceae	0	0	0	2.57619084421774e-05	0	0
71	ASV602	[Eubacterium] coprostanoligenes group	0	0	5.92460349591104e-06	0	0	0
72	ASV624	Orbaceae	0	3.96805714002282e-06	0	0	0	0
73	ASV631	HAW-RM37-2	0	0	3.94973566394069e-06	0	0	0
74	ASV643	Dietziaceae	0	0	0	0	0	1.98087465520401e-06
75	ASV7	Pectobacteriaceae	3.59689293848169e-05	0.230516343435345	0.0538427965708395	0	0	0.00210071757184385
76	ASV79	Morganellaceae	0.00173141346447823	0.000474182828232727	0.00515045530577866	0.00255686941288611	0	0
77	ASV8	Pseudomonadaceae	0.0191109461626875	0.000220227171271266	0.237546977168553	0.0306695520004122	0.000296582686766869	0.000528893532939469

## Sheet: Supplementary Table S5
	OTU	Genus	JamTomato1	JamTomato2	JamTomato3	RoundTomato1	RoundTomato2	RoundTomato3
1	ASV10	Acinetobacter	0.163204361131556	0	0.019643184529266	0.144295416772111	0.00274950274950275	0.00530824425245277
2	ASV100	Levilactobacillus	4.75414050422062e-05	0.000943661606538996	0.00382387325503044	0.000335141272305704	0.000994500994500995	0.00047591155366818
3	ASV102	Vagococcus	0.00251265129611956	0	0.00205479615136443	0.00299575259734486	0	0
4	ASV104	Sphingobacterium	8.45180534083666e-05	0	0.0041786410725893	0.000595046748787678	0	0.000109825743154195
5	ASV109	Stenotrophomonas	0.000802921507379483	2.39406750073318e-05	0.00195003250054168	0.000800235282852394	0	0.0354737150388051
6	ASV110	Enterococcus	0.000593387166637907	9.17725875281054e-05	0.00347148642953573	0.000677122162413564	0.00274950274950275	0.000439302972616781
7	ASV122	Bacillus	0	0	0	0.0100815966403797	0	0
8	ASV134	Chryseobacterium	0.000866310047435757	0	0	0.00129952738240987	0	0
9	ASV140	Staphylococcus	2.64118916901146e-05	2.99258437591648e-05	0.000135716547656747	0.00541013768150636	0.00684450684450684	0.00161077756626153
10	ASV148	Gluconobacter	1.23255494553868e-05	0.00194717490059632	0.000216670277837964	0	0	0
11	ASV15	Myroides	0.000549367347154383	0	0.0574819104127926	0.000738678722632979	0	0.000329477229462586
12	ASV154	Chishuiella	0.000672622841708251	0.000105737981282382	0.000102382658758598	0.000321462036701389	0.000468000468000468	0.000841997364182164
13	ASV164	Lampropedia	0	0	0.000871443095480163	5.47169424172577e-05	0	0.000878605945233563
14	ASV168	Pseudochrobactrum	0.000410264717586446	0	0	0.000978065345708482	0	0
15	ASV169	Rheinheimera	0	0	0.00088334805580093	0.00185353642438461	0	0
16	ASV17	Acetobacter	0	0.0549119282418168	0.049760353148743	0.000608725984391992	0	0.000658954458925172
17	ASV18	Liquorilactobacillus	0	0.00140451960043013	0.0414792627496173	0.000683961780215722	0.00111150111150111	0.000732171621027969
18	ASV184	Corynebacterium	8.98004317463895e-05	1.59604500048879e-05	0.000840490198646168	0.00165518750812205	0.00585000585000585	0.0046126812124762
19	ASV187	Kluyvera	0.000496543563774154	0	0	0	0	0
20	ASV189	Allorhizobium-Neorhizobium-Pararhizobium-Rhizobium	8.80396389670485e-05	0	6.90487698604501e-05	0.000321462036701389	0.00263250263250263	0.00765119343974228
21	ASV2	Klebsiella	0.762211978321119	0.0133349559790838	0.000566676111268521	0.722386753028241	0.00368550368550369	0
22	ASV20	Dysgonomonas	0.00121318622496593	1.19703375036659e-05	0.0341815220729869	0.000902829549884752	0	0.000183042905256992
23	ASV201	Anaerosinus	0.000339833006412807	0	0	0.000376178979118647	0	0
24	ASV204	Anaerostignum	0.000174318485154756	0	0.000397625674713626	0.000253065858679817	0	0
25	ASV227	Flavobacterium	7.04317111736388e-06	0	0.000416673611226854	0	0	0.00435642114511642
26	ASV231	Frateuria	0	0.000333174393852035	0	0	0	0
27	ASV239	Buttiauxella	0	0	0.000352386825494711	0	0	0
28	ASV247	Glutamicibacter	0	0	0	0	0.00403650403650404	0.0024527749304437
29	ASV254	Erysipelothrix	0	0	0.000321433928660716	0	0	0
30	ASV257	Escherichia-Shigella	0	4.98764062652747e-05	0	0.00136108394262929	0	0
31	ASV26	GKS98 freshwater group	0.00369766483661604	0	0.0124549694875867	0.0108955111588364	0	0
32	ASV268	Phaseolibacter	0	0	3.57148809623018e-05	0	0.0047970047970048	0.00120808317469615
33	ASV27	Kurthia	0.013596841842071	0	0	0.00714740060325429	0	0
34	ASV271	Pectobacterium	0	0	0.000266671111185186	0	0	0
35	ASV274	Lautropia	0	0	0	0.000745518340435136	0	0
36	ASV279	Delftia	0	0	0.000245242182607805	0	0	0
37	ASV285	Xanthomonas	0	0	0.000121430595271826	0.000232547005273345	0.00076050076050076	0
38	ASV286	Methyloversatilis	0	0	0	0.000670282544611407	0	0
39	ASV289	Micrococcus	0	0	0	0.00066344292680925	0	0
40	ASV294	Cellvibrio	0	0	0	0.000629244837798464	0	0
41	ASV297	Streptococcus	1.76079277934097e-05	9.97528125305493e-06	0	0.000608725984391992	0	0.000292868648411188
42	ASV299	Leucobacter	0	0	0.00033810087310979	0	0	0
43	ASV301	Raoultella	0.000151428179023323	0	0	0	0	0
44	ASV310	Haemophilus	0	3.99011250122197e-06	0	0.000547169424172577	0	0
45	ASV313	[Eubacterium] fissicatena group	2.46510989107736e-05	0	0.000188098373068123	0	0	0
46	ASV317	Agrilactobacillus	0	0.000383050800117309	4.7619841283069e-06	0	0	0
47	ASV318	Leadbetterella	0	0	0	0.000512971335161791	0	0
48	ASV32	Incertae Sedis	0.00712064599965489	0	0.00374291952484922	0.00370023323096705	0	0
49	ASV323	Falsochrobactrum	0	0	0.000166669444490742	0	0	0
50	ASV336	Anaerocolumna	1.76079277934097e-05	0	0.000309528968339949	0	0	0
51	ASV341	Brachybacterium	0	0	2.38099206415345e-05	0.000410377068129433	0	0.000658954458925172
52	ASV35	Lactococcus	0.0022133165236316	0.000432927206382584	0.00931682194703245	0.00162782903691342	0.00228150228150228	0.00047591155366818
53	ASV359	Burkholderia-Caballeronia-Paraburkholderia	3.52158555868194e-05	1.39653937542769e-05	0	0.00017099044505393	0	0.000805388783130766
54	ASV362	Empedobacter	5.10629906008881e-05	0	0	0.000129952738240987	0	0
55	ASV363	Nesterenkonia	0	0	0	0.000328301654503546	0	0
56	ASV37	Wohlfahrtiimonas	0.0100224325000088	0	0	0.00826225830500592	0	0
57	ASV372	Tyzzerella	4.04982339248423e-05	0	5.00008333472225e-05	0	0	0
58	ASV373	Wolbachia	1.05647566760458e-05	9.97528125305493e-06	2.85719047698414e-05	2.73584712086289e-05	0	0.000622345877873774
59	ASV380	Lelliottia	7.39532967323208e-05	0	0	0	0	0
60	ASV384	Nocardiopsis	0	0	0	0.000280424329888446	0	0
61	ASV39	Serratia	0.000239467817990372	0.00443900015760944	0.0056572371444286	0.000807074900654551	0	0
62	ASV392	Veillonella	0	0	0	0.000266745094284131	0	0
63	ASV399	Parapusillimonas	0	0	8.57157143095242e-05	0	0	0
64	ASV4	Weissella	5.28237833802291e-06	0.432145144332344	0.000495246349343918	0	0.0054990054990055	0.000256260067359789
65	ASV401	Pseudoclavibacter	0	0	0	0.00024622624087766	0	0
66	ASV403	Calothrix PCC-6303	0	0	0	0.00024622624087766	0	0
67	ASV409	Kocuria	0	0	0	0	0.00198900198900199	0
68	ASV410	Rothia	0	0	0	0.000383018596920804	0	0
69	ASV413	Actinomyces	0	0	7.61917460529104e-05	0	0	0
70	ASV415	Nevskia	0	0	0	0.000218867769669031	0	0
71	ASV42	Pantoea	0	0	0	0	0.896162396162396	0.821386733050227
72	ASV420	Proteus	5.28237833802291e-05	0	0	0	0	0
73	ASV423	Lawsonella	0	0	0	0.000205188534064716	0	0
74	ASV428	Ameyamaea	0	1.79555062554989e-05	0	0	0	0.00106164885049056
75	ASV430	Janthinobacterium	0	0	0	0.000191509298460402	0	0
76	ASV433	Saccharibacillus	0	0	6.42867857321432e-05	0	0	0
77	ASV434	Paenibacillus	0	0	0	0.000184669680658245	0	0.000219651486308391
78	ASV435	Sphingomonas	0	0	0	0.000253065858679817	0	0
79	ASV438	Gemmatirosa	0	0	0	0.000177830062856088	0	0
80	ASV440	Monoglobus	0	0	5.95248016038363e-05	0	0	0
81	ASV441	Neisseria	0	0	0	0.00017099044505393	0	0
82	ASV444	Oscillibacter	0	0	5.71438095396828e-05	0	0	0
83	ASV445	Ferrovibrio	0	0	0	0.000164150827251773	0	0
84	ASV450	Peptoclostridium	0	1.19703375036659e-05	1.19049603207673e-05	0	0	0.000402694391565383
85	ASV453	Roseomonas	0	0	0	0.000150471591647459	0	0
86	ASV462	Hymenobacter	0	0	0	0.000129952738240987	0	0
87	ASV463	RB41	0	0	0	0.000129952738240987	0	0
88	ASV465	Anaerosporobacter	0	0	4.28578571547621e-05	0	0	0
89	ASV473	Curtobacterium	0	3.19209000097758e-05	0	0	0	0
90	ASV475	Bifidobacterium	0	0	0	0.000109433884834515	0	0
91	ASV479	Halomonas	0	0	0	0.000102594267032358	0	0
92	ASV480	Methylobacterium-Methylorubrum	0	0	0	0.00017099044505393	0	0
93	ASV481	Lactobacillus	0	0	0	0	0.000877500877500878	0
94	ASV484	Verticiella	0	0	0	9.5754649230201e-05	0	0
95	ASV485	Anoxybacillus	0	0	0	9.5754649230201e-05	0	0
96	ASV486	Geodermatophilus	0	0	0	9.5754649230201e-05	0	0
97	ASV490	Anaerospora	1.40863422347278e-05	0	0	3.41980890107861e-05	0	0
98	ASV495	Clostridium sensu stricto 1	2.11295133520916e-05	0	0	0	0	0
99	ASV496	Hylemonella	0	0	2.85719047698414e-05	0	0	0
100	ASV497	Meiothermus	0	0	0	8.20754136258866e-05	0	0
101	ASV507	Brevibacterium	0	0	0	0	0	0.000402694391565383
102	ASV515	Blastococcus	0	0	0	6.83961780215722e-05	0	0
103	ASV520	Streptomyces	0	0	9.5239682566138e-06	0	0	0.000366085810513984
104	ASV525	Nocardioides	0	0	0	6.15565602194149e-05	0	0
105	ASV526	Ventosimonas	0	0	0	6.15565602194149e-05	0	0
106	ASV529	Aerococcus	0	0	0	0	0	0.000329477229462586
107	ASV534	Petrimonas	0	0	0	5.47169424172577e-05	0	0
108	ASV555	Jeotgalicoccus	0	0	0	0	0.000351000351000351	0
109	ASV566	Klugiella	0	0	1.19049603207673e-05	0	0	0
110	ASV570	Rhodococcus	0	0	1.19049603207673e-05	0	0	0
111	ASV575	Blautia	0	0	0	0	0	0.000183042905256992
112	ASV583	Deinococcus	0	0	0	2.73584712086289e-05	0	0
113	ASV593	Tuzzerella	5.28237833802291e-06	0	0	0	0	0
114	ASV597	Aquincola	1.05647566760458e-05	0	0	0	0	0
115	ASV6	Kosakonia	0.000869831632994439	0.000203495737562321	0.346972449540826	0.00150471591647459	0	0.00497876702299019
116	ASV606	Allobaculum	0	0	7.14297619246035e-06	0	0	0
117	ASV618	Paracoccus	3.52158555868194e-06	0	0	0	0	0
118	ASV621	Sphingobium	3.52158555868194e-06	0	0	0	0	0
119	ASV638	Conservatibacter	0	0	0	1.36792356043144e-05	0	0
120	ASV643	Dietzia	0	0	0	0	0	7.32171621027969e-05
121	ASV65	Ignatzschineria	0.00297573979708624	0	0	0.00387122367602098	0	0
122	ASV66	Incertae Sedis	0.000445480573173266	0	0.00699297369241868	0	0	0
123	ASV7	Lonsdalea	3.87374411455014e-05	0.231797605533488	0.0646486965258945	0	0	0.0776468004100161
124	ASV75	Achromobacter	0.000123255494553868	0	0	0.0127216891120124	0	0
125	ASV79	Morganella	0.000241228610769713	0.000275317762584316	0.0034167236120602	0.000383018596920804	0	0
126	ASV8	Pseudomonas	0.0205449301493504	0.000221451243817819	0.286397630436698	0.0323377129685993	0.0178425178425178	0.0189632449846244
127	ASV80	Limnohabitans	0.00122199018886263	0	0.004173879088461	0.00194929107361481	0	0
128	ASV83	Providencia	0.00157062715917215	0.00020150068131171	0.002792903691252	0.00233230967053561	0	0
129	ASV9	Leuconostoc	0.000135581044009255	0.256258990222229	0.0226837113951899	0.000656603309007093	0.0383175383175383	0.00355103236198565
130	ASV95	Alcaligenes	0	0	0.00229765734190808	0.00194245145581265	0	0
131	ASV97	Lactiplantibacillus	0	0.000337164506353257	0.00251194662768189	0.000724999487028665	0	0

## Sheet: Supplementary Table S6
	OTU	Phylum	JamTomato1	JamTomato2	JamTomato3	RoundTomato1	RoundTomato2	RoundToamto3
1	ASV1	p__Ascomycota	0.908917914448058	0.996428425148474	0.995342470961732	0.94107905387843	0.985953867112038	0.998753037244996
2	ASV22	p__Basidiomycota	0.0910820855519422	0.0035715748515257	0.00465752903826778	0.0564999443021054	0.0140461328879619	0.00124696275500388
3	ASV66	p__Mortierellomycota	0	0	0	0.00242100181946456	0	0

## Sheet: Supplementary Table S7
	OTU	Class	JamTomato1	JamTomato2	JamTomato3	RoundTomato1	RoundTomato2	RoundTomato3
1	ASV1	c__Dothideomycetes	0.0089071936532895	0.00799508498873643	0.79809136361044	0.521287735323605	0.122566940405914	0.763404849616292
2	ASV118	c__Ustilaginomycetes	2.68019869206304e-05	0	0	0.000564405332145112	0	0
3	ASV122	c__Cystobasidiomycetes	0	4.91501126356748e-05	0	0	0.000354039513888354	0
4	ASV155	c__Exobasidiomycetes	0	0	0	0.000178233262782667	0	0
5	ASV172	c__Malasseziomycetes	2.68019869206304e-05	1.63833708785583e-05	0	0	8.46616228863456e-05	0
6	ASV180	c__Leotiomycetes	0.000214415895365043	0	0	0	0	0
7	ASV2	c__Saccharomycetes	0.384385162420041	0.984583248003277	0.107446343364447	0.147049868181649	0.858053244464284	0.0180275186866276
8	ASV22	c__Tremellomycetes	0.0908944716434978	0.00345689125537579	0.00461000323175484	0.0214176970777171	0.012337507407892	0.00117570774043223
9	ASV237	c__Wallemiomycetes	2.68019869206304e-05	0	0	0	0	0
10	ASV38	c__Agaricomycetes	0.000107207947682522	3.27667417571165e-05	0	0.0297055437971111	5.38755782004018e-05	5.70040116573204e-05
11	ASV53	c__Microbotryomycetes	0	1.63833708785583e-05	4.75258065129365e-05	0.00463406483234934	0.00121604876509478	1.42510029143301e-05
12	ASV66	c__Mortierellomycetes	0	0	0	0.00242100181946456	0	0
13	ASV7	c__Sordariomycetes	0.497319801307937	0.00304730698341184	0.0887591962435603	0.0863762949760499	0.00463329972523455	0.216750628825504
14	ASV8	c__Eurotiomycetes	0.0180913411714255	0.000802785173049355	0.0010455677432846	0.186365155397126	0.000700382516605223	0.000570040116573204

## Sheet: Supplementary Table S8
	OTU	Order	JamTomato1	JamTomato2	JamTomato3	RoundTomato1	RoundTomato2	RoundTomato3
1	ASV1	o__Pleosporales	0.00427044991602044	0.00581609666188818	0.793871071992092	0.0127362519030114	0.043331357895466	0.74827741002273
2	ASV118	o__Ustilaginales	2.68019869206304e-05	0	0	0.000564405332145112	0	0
3	ASV12	o__Hypocreales	0.0191723546438909	0.00222813843948392	0.086877174305648	0.0676543759979206	0.00339416142662531	0.215745933120043
4	ASV122	o__Cystobasidiales	0	4.91501126356748e-05	0	0	0.000354039513888354	0
5	ASV140	o__Glomerellales	0.000473501768931137	0	4.75258065129365e-05	0	0	0
6	ASV153	o__Onygenales	2.68019869206304e-05	0	0	0.000103969403289889	6.92686005433737e-05	0
7	ASV155	o__Robbauerales	0	0	0	0.000178233262782667	0	0
8	ASV172	o__Malasseziales	2.68019869206304e-05	1.63833708785583e-05	0	0	8.46616228863456e-05	0
9	ASV180	o__Helotiales	0.000214415895365043	0	0	0	0	0
10	ASV199	o__Trypetheliales	0	0	9.5051613025873e-05	0	0	0
11	ASV2	o__Saccharomycetales	0.384385162420041	0.984583248003277	0.107446343364447	0.147049868181649	0.858053244464284	0.0180275186866276
12	ASV22	o__Trichosporonales	0.0895007683236251	0.00209707147245546	0.0032222496815771	0.0162786380008169	0.00514896597372411	0.00070542464425934
13	ASV237	o__Wallemiales	2.68019869206304e-05	0	0	0	0	0
14	ASV248	o__Melanosporales	0	1.63833708785583e-05	0	0	0	0
15	ASV28	o__Dothideales	0.000214415895365043	8.19168543927913e-05	0.000399216774708667	0.0340425531914894	0.00113908365337992	0.000149635530600466
16	ASV307	o__Trechisporales	0	0	0	0	0	1.42510029143301e-05
17	ASV38	o__Agaricales	2.68019869206304e-05	1.63833708785583e-05	0	0.00850321191192306	3.84825558574298e-05	1.42510029143301e-05
18	ASV39	o__Polyporales	8.04059607618911e-05	1.63833708785583e-05	0	0.0138576361813523	0	1.42510029143301e-05
19	ASV4	o__Capnodiales	0.00442232784190401	0.00209707147245546	0.00372602323061422	0.474508930229104	0.0780964988570681	0.0149778040629609
20	ASV43	o__Tremellales	0.00128649537219026	0.0012942862994061	0.00134022774366481	0.00513905907690023	0.00217041615035904	0.000456032093258563
21	ASV51	o__Filobasidiales	0.000107207947682522	6.55334835142331e-05	4.75258065129365e-05	0	0.00501812528380885	1.42510029143301e-05
22	ASV52	o__Sebacinales	0	0	0	0.00428502469273328	1.53930223429719e-05	1.42510029143301e-05
23	ASV53	o__Sporidiobolales	0	1.63833708785583e-05	4.75258065129365e-05	0.00463406483234934	0.00121604876509478	1.42510029143301e-05
24	ASV58	o__Trichosphaeriales	0	0	4.75258065129365e-05	0.00314878764249378	0	2.85020058286602e-05
25	ASV62	o__Hymenochaetales	0	0	0	0.00305967101110245	0	0
26	ASV64	o__Sordariales	0	0	0	0.00482715086703056	0	4.27530087429903e-05
27	ASV66	o__Mortierellales	0	0	0	0.00242100181946456	0	0
28	ASV7	o__Diaporthales	0.477673944895115	0.000802785173049355	0.00178697032488641	0.010745980468605	0.00123913829860924	0.000933440690888621
29	ASV8	o__Eurotiales	0.0180645391845049	0.000802785173049355	0.0010455677432846	0.186261185993836	0.000631113916061849	0.000570040116573204

## Sheet: Supplementary Table S9
	OTU	Family	JamTomato1	JamTomato2	JamTomato3	RoundTomato1	RoundTomato2	RoundTomato3
1	ASV1	f__Pleosporaceae	0.00427044991602044	0.00581609666188818	0.793871071992092	0.0116222940106197	0.043331357895466	0.74827741002273
2	ASV114	f__Didymellaceae	0	0	0	0.00111395789239167	0	0
3	ASV118	f__Ustilaginaceae	2.68019869206304e-05	0	0	0.000564405332145112	0	0
4	ASV12	f__Nectriaceae	0.0184308330057535	0.00206430473069834	0.0852898123681159	0.014889903828302	0.00336337538193937	0.215525042574871
5	ASV122	f__Cystobasidiaceae	0	4.91501126356748e-05	0	0	0.000354039513888354	0
6	ASV125	f__Saccharomycetaceae	2.68019869206304e-05	0	0.00144478451799327	0.000564405332145112	0.00138537201086747	0
7	ASV140	f__Plectosphaerellaceae	0.000473501768931137	0	4.75258065129365e-05	0	0	0
8	ASV153	f__Arthrodermataceae	2.68019869206304e-05	0	0	0.000103969403289889	6.92686005433737e-05	0
9	ASV154	f__Phaffomycetaceae	2.68019869206304e-05	0.000344050788449724	4.75258065129365e-05	0	1.53930223429719e-05	2.85020058286602e-05
10	ASV155	f__Robbaueraceae	0	0	0	0.000178233262782667	0	0
11	ASV16	f__Pichiaceae	0.000902333559661223	0.135523243907434	0.00869722259186738	0.00502023690171178	0.0445012275935319	0.00240129399106462
12	ASV167	f__Bionectriaceae	0.000214415895365043	0	0	0	0	0
13	ASV17	f__Saccharomycetales_fam_Incertae_sedis	0.188141014187185	0.00176940405488429	0.00267095032602703	0.00433700939437823	0.00988232034418798	0.000555789113658874
14	ASV172	f__Malasseziaceae	2.68019869206304e-05	1.63833708785583e-05	0	0	8.46616228863456e-05	0
15	ASV177	f__Saccharomycopsidaceae	0	8.19168543927913e-05	0	0	0	0
16	ASV180	f__Sclerotiniaceae	0.000214415895365043	0	0	0	0	0
17	ASV199	f__Trypetheliaceae	0	0	9.5051613025873e-05	0	0	0
18	ASV2	f__Saccharomycodaceae	0.00226030089697316	0.81567888593078	0.00417276581183583	0.072689465671531	0.463422330657513	0.00932015590597188
19	ASV22	f__Trichosporonaceae	0.0895007683236251	0.00209707147245546	0.0032222496815771	0.0162786380008169	0.00514896597372411	0.00070542464425934
20	ASV225	f__Metschnikowiaceae	2.68019869206304e-05	0	0	0	0	0
21	ASV23	f__Dipodascaceae	0	0.0280237558877739	0.0758987130011596	0.000965430173406112	0.00282461959993535	0.000890687682145631
22	ASV237	f__Wallemiaceae	2.68019869206304e-05	0	0	0	0	0
23	ASV248	f__Melanosporaceae	0	1.63833708785583e-05	0	0	0	0
24	ASV26	f__Hypocreaceae	0.000107207947682522	0.000131066967028466	0	0.0456871263599569	0	0.000106882521857476
25	ASV28	f__Aureobasidiaceae	0.000214415895365043	8.19168543927913e-05	0.000399216774708667	0.0329583008428948	0.00112369063103695	0.000149635530600466
26	ASV3	f__Debaryomycetaceae	0.193001107815459	0.00316199057956174	0.0145143813090508	0.0634733207084772	0.336021981235906	0.0048310899879579
27	ASV307	f__Hydnodontaceae	0	0	0	0	0	1.42510029143301e-05
28	ASV316	f__Rhynchogastremataceae	0	0	0	0	0	1.42510029143301e-05
29	ASV38	f__Cortinariaceae	2.68019869206304e-05	1.63833708785583e-05	0	0.00850321191192306	3.84825558574298e-05	1.42510029143301e-05
30	ASV39	f__Podoscyphaceae	5.36039738412608e-05	0	0	0.0083249786491404	0	0
31	ASV4	f__Cladosporiaceae	0.00439552585498338	0.00209707147245546	0.00372602323061422	0.472518658794698	0.0780964988570681	0.0149778040629609
32	ASV43	f__Tremellaceae	0.00125969338526963	0.00121236944501331	0.00109309354979754	0.00271805725743567	0.00168553594655543	0.000441781090344233
33	ASV46	f__Coriolaceae	2.68019869206304e-05	1.63833708785583e-05	0	0.00553265753221195	0	1.42510029143301e-05
34	ASV47	f__Trichocomaceae	2.68019869206304e-05	0	0	0.00513163269095095	1.53930223429719e-05	0
35	ASV50	f__Stachybotryaceae	2.68019869206304e-05	0	0	0.00462663844640006	1.53930223429719e-05	0
36	ASV51	f__Filobasidiaceae	0.000107207947682522	6.55334835142331e-05	4.75258065129365e-05	0	0.00501812528380885	1.42510029143301e-05
37	ASV52	f__Sebacinaceae	0	0	0	0.00428502469273328	1.53930223429719e-05	1.42510029143301e-05
38	ASV53	f__Sporidiobolaceae	0	1.63833708785583e-05	4.75258065129365e-05	0.00463406483234934	0.00121604876509478	1.42510029143301e-05
39	ASV58	f__Trichosphaeriaceae	0	0	4.75258065129365e-05	0.00314878764249378	0	2.85020058286602e-05
40	ASV62	f__Schizoporaceae	0	0	0	0.00305967101110245	0	0
41	ASV63	f__Bulleribasidiaceae	2.68019869206304e-05	8.19168543927913e-05	0.00024713419386727	0.00242100181946456	0.000484880203803616	0
42	ASV64	f__Sordariaceae	0	0	0	0.00251011845085589	0	1.42510029143301e-05
43	ASV65	f__Hypocreales_fam_Incertae_sedis	0.000393095808169246	3.27667417571165e-05	0.00158736193753208	0.00245070736326167	1.53930223429719e-05	0.000114008023314641
44	ASV66	f__Mortierellaceae	0	0	0	0.00242100181946456	0	0
45	ASV7	f__Diaporthaceae	0.477673944895115	0.000802785173049355	0.00178697032488641	0.010745980468605	0.00123913829860924	0.000933440690888621
46	ASV72	f__Mycosphaerellaceae	2.68019869206304e-05	0	0	0.00199027143440645	0	0
47	ASV8	f__Aspergillaceae	0.0180377371975842	0.000802785173049355	0.0010455677432846	0.181129553302885	0.000615720893718877	0.000570040116573204
48	ASV88	f__Lasiosphaeriaceae	0	0	0	0.00231703241617467	0	2.85020058286602e-05
49	ASV96	f__Dothideales_fam_Incertae_sedis	0	0	0	0.00108425234859456	1.53930223429719e-05	0

## Sheet: Supplementary Table S10
	OTU	Genus	JamTomato1	JamTomato2	JamTomato3	RoundTomato1	RoundTomato2	RoundTomato3
1	ASV1	g__Alternaria	0.00174309466344865	0.00257892696411415	0.0113452854835889	0.0091525828962508	0.0421484923808495	0.736813202487591
2	ASV103	g__Issatchenkia	0	0	0	0.000433346782026569	0.000355097188556607	0
3	ASV114	g__Nothophoma	0	0	0	0.000672434661765365	0	0
4	ASV118	g__Moesziomyces	0	0	0	0.000567833714379642	0	0
5	ASV12	g__Fusarium	0.0157504245999821	0.00202268781499149	0.079982719782763	0.0148757490174982	0.00325763072980192	0.215610201403549
6	ASV122	g__Cystobasidium	0	5.05671953747872e-05	0	0	0.000355097188556607	0
7	ASV125	g__Saccharomyces	2.6816840976133e-05	0	0.00156344822620627	8.96579549020487e-05	6.17560327924534e-05	0
8	ASV14	g__Meyerozyma	0.167059980334317	0.000792219394204999	0.000966869297785458	0.0185591966647241	0.00802056475891989	0.0003851201004165
9	ASV142	g__Kabatiella	0	0	0	0.000254030872222471	0	0
10	ASV144	g__Apiotrichum	0	0	0	0	0.000192987602476417	0
11	ASV153	g__Trichophyton	2.6816840976133e-05	0	0	0.000104600947385723	6.94755368915101e-05	0
12	ASV154	g__Wickerhamomyces	2.6816840976133e-05	0.00035397036762351	5.14292179673116e-05	0	1.54390081981134e-05	2.85274148456667e-05
13	ASV155	g__Robbauera	0	0	0	0.000179315909804097	0	0
14	ASV16	g__Pichia	0.000902833646196478	0.13943061338008	0.00941154688801802	0.00505073145948208	0.0446341727007457	0.00240343470074742
15	ASV161	g__Sarocladium	0.000259229462769286	1.68557317915957e-05	0	0	0	0
16	ASV167	g__Clonostachys	0.000214534727809064	0	0	0	0	0
17	ASV17	g__Candida	0.188245284705462	0.00182041903349234	0.00289032204976291	0.00436335380523304	0.00991184326318877	0.0005562845894905
18	ASV172	g__Malassezia	2.6816840976133e-05	1.68557317915957e-05	0	0	8.49145450896234e-05	0
19	ASV177	g__Saccharomycopsis	0	8.42786589579787e-05	0	0	0	0
20	ASV180	g__Botrytis	0.000214534727809064	0	0	0	0	0
21	ASV199	g__Polymeridium	0	0	0.000102858435934623	0	0	0
22	ASV2	g__Hanseniaspora	0.00226155358898722	0.839196318708177	0.00451548533752996	0.0731310052151044	0.464806780812401	0.00932846465453301
23	ASV205	g__Nakaseomyces	0	0	0	4.48289774510243e-05	0	0
24	ASV22	g__Trichosporon	0.0880754447126129	0.00111247829824532	0.0015017331646455	0.0127164866036072	0.000949499004183971	0.00027814229474525
25	ASV220	g__Ramularia	2.6816840976133e-05	0	0	0	0	0
26	ASV225	g__Clavispora	2.6816840976133e-05	0	0	0	0	0
27	ASV231	g__Paramyrothecium	2.6816840976133e-05	0	0	0	0	0
28	ASV237	g__Wallemia	2.6816840976133e-05	0	0	0	0	0
29	ASV248	g__Melanospora	0	1.68557317915957e-05	0	0	0	0
30	ASV26	g__Trichoderma	0.000107267363904532	0.000134845854332766	0	0.0459646448797836	0	0.00010697780567125
31	ASV263	g__Plectosphaerella	0	0	5.14292179673116e-05	0	0	0
32	ASV28	g__Aureobasidium	0.000214534727809064	8.42786589579787e-05	0.000432005430925417	0.0329044694490519	0.00112704759846227	0.00014976892793975
33	ASV3	g__Debaryomyces	0.0260480915348172	0.00246093684157298	0.0147396138694315	0.0452996817142601	0.32782418057464	0.004450276715924
34	ASV307	g__Trechispora	0	0	0	0	0	1.42637074228333e-05
35	ASV316	g__Papiliotrema	0	0	0	0	0	1.42637074228333e-05
36	ASV38	g__Gymnopilus	2.6816840976133e-05	1.68557317915957e-05	0	0.00855486319690381	3.85975204952834e-05	1.42637074228333e-05
37	ASV39	g__Hypochnicium	5.3633681952266e-05	0	0	0.00837554728709971	0	0
38	ASV4	g__Cladosporium	0.00439796192008581	0.00215753366932425	0.00403205068863723	0.475388891379388	0.0783298080931281	0.0149911565013978
39	ASV41	g__Cutaneotrichosporon	0.00147492625368732	0.00104505537107894	0.00198516781353823	0.00366103315850032	0.00402186163560853	0.000427911222685
40	ASV43	g__Cryptococcus	0.00126039152587825	0.00124732415257808	0.00118287201324817	0.00273456762451248	0.00169057139769341	0.000442174930107834
41	ASV46	g__Trametes	2.6816840976133e-05	1.68557317915957e-05	0	0.00556626470016886	0	1.42637074228333e-05
42	ASV47	g__Talaromyces	2.6816840976133e-05	0	0	0.00516280390310964	1.54390081981134e-05	0
43	ASV49	g__Gibberella	0.00269062304460535	0.000101134390749574	0.0123121547813744	0.000104600947385723	0.00011579256148585	0.00010697780567125
44	ASV51	g__Filobasidium	0.000107267363904532	6.74229271663829e-05	5.14292179673116e-05	0	0.00503311667258495	1.42637074228333e-05
45	ASV52	g__Sebacina	0	0	0	0.00431105333154017	1.54390081981134e-05	1.42637074228333e-05
46	ASV53	g__Rhodotorula	0	1.68557317915957e-05	5.14292179673116e-05	0.00466221365490653	0.00108073057386793	1.42637074228333e-05
47	ASV58	g__Nigrospora	0	0	5.14292179673116e-05	0.00316791440653905	0	2.85274148456667e-05
48	ASV6	g__Stemphylium	0.00252972199874855	0.00340485782190234	0.847728371442384	0.00254030872222471	0.00131231569683963	0.0121312831631198
49	ASV62	g__Botryodontia	0	0	0	0.003078256451637	0	0
50	ASV63	g__Vishniacozyma	2.6816840976133e-05	8.42786589579787e-05	0.00026743193343002	0.00243570777483899	0.000486328758240571	0
51	ASV64	g__Neurospora	0	0	0	0.00252536572974104	0	1.42637074228333e-05
52	ASV65	g__Acremonium	0.000134084204880665	1.68557317915957e-05	0.00171773588010821	0.00246559375980634	1.54390081981134e-05	0.000114109659382667
53	ASV66	g__Mortierella	0	0	0	0.00243570777483899	0	0
54	ASV67	g__Aspergillus	5.3633681952266e-05	0	0	0.00315297141405538	0	4.27911222685e-05
55	ASV7	g__Diaporthe	0.477938678823635	0.000825930857788191	0.00193373859557092	0.0108112550619387	0.00124284015994812	0.000934272836195584
56	ASV72	g__Mycosphaerella	0	0	0	0.00200236099281242	0	0
57	ASV79	g__Kurtzmaniella	0	0	0	0	0.00118108412715567	0
58	ASV8	g__Penicillium	0.017940466613033	0.000825930857788191	0.00113144279528085	0.179076821924359	0.000617560327924534	0.000527757174644834
59	ASV88	g__Apodus	0	0	0	0.00233110682745327	0	2.85274148456667e-05
60	ASV91	g__Torulaspora	0	0	0	0	0.000972657516481141	0
61	ASV96	g__Hortaea	0	0	0	0.00109083845130826	1.54390081981134e-05	0

[truncated: 1 more sheets: Sheet1]
